# Supplementary material for: Identifying Significant SNPs of the Total Number of Piglets Born and Their Relationship with Leg Bumps in Pigs
Source: Biology (Basel). 2024 Dec 11;13(12):1034. doi: 10.3390/biology13121034 (PMC11673605; doi:10.3390/biology13121034)
Supplement: Supplementary file 1 [file biology-13-01034-s001.zip]

Archive with 3 entries (3 files):
- Figure S1.pdf
- Suppl_Table S1.xlsx
- Suppl_Table S2.xlsx
