# Supplementary material for: Identifying Significant SNPs of the Total Number of Piglets Born and Their Relationship with Leg Bumps in Pigs
Source: Biology (Basel). 2024 Dec 11;13(12):1034. doi: 10.3390/biology13121034 (PMC11673605; doi:10.3390/biology13121034)
Supplement: Supplementary file 1 [file biology-13-01034-s001.zip › Suppl_Table S1.xlsx]

## Sheet: Лист1
Variant	Model					Variant	Model
WU_10.2_7_14487309	DL	1				WU_10.2_17_46035224	RR	1
H3GA0020052	DL	0.990843				WU_10.2_7_14487309	RR	0.94492
WU_10.2_7_14418241	DL	0.91159				ALGA0038812	RR	0.931503
MARC0003898	DL	0.898979				WU_10.2_1_31137175	RR	0.888573
WU_10.2_18_46863669	DL	0.898068				H3GA0020080	RR	0.8758
MARC0046670	DL	0.893056				DRGA0007165	RR	0.868419
ASGA0091975	DL	0.891669				ASGA0052202	RR	0.857074
ALGA0038812	DL	0.881325				WU_10.2_2_150049279	RR	0.830771
ALGA0017286	DL	0.874397				M1GA0019894	RR	0.824443
WU_10.2_1_31137175	DL	0.872656				WU_10.2_7_14418241	RR	0.818905
ALGA0019522	DL	0.869744				WU_10.2_17_44798746	RR	0.815938
WU_10.2_2_150049279	DL	0.86582				WU_10.2_1_305497805	RR	0.813857
WU_10.2_6_39411590	DL	0.862043				WU_10.2_1_31551522	RR	0.812192
MARC0028097	DL	0.861322				WU_10.2_1_31493092	RR	0.806753
WU_10.2_7_14180129	DL	0.850001				H3GA0038239	RR	0.804499
H3GA0044096	DL	0.839702				ASGA0002040	RR	0.801709
ALGA0094080	DL	0.826553				MARC0053321	RR	0.799676
ALGA0115264	DL	0.820664				WU_10.2_12_43376303	RR	0.790734
WU_10.2_10_6210168	DL	0.817173				ASGA0077139	RR	0.787717
ASGA0052202	DL	0.814668				WU_10.2_12_43594186	RR	0.767037
WU_10.2_17_44798746	DL	0.811998				ASGA0091975	RR	0.766118
WU_10.2_14_142624738	DL	0.810502				MARC0046670	RR	0.766097
ASGA0045707	DL	0.807715				WU_10.2_12_45803587	RR	0.762828
WU_10.2_17_55842534	DL	0.807269				M1GA0003805	RR	0.762294
M1GA0003805	DL	0.806732				WU_10.2_7_14180129	RR	0.75958
WU_10.2_17_55869837	DL	0.805701				MARC0027227	RR	0.758392
WU_10.2_17_45120306	DL	0.805135				WU_10.2_7_14034339	RR	0.755343
WU_10.2_18_52326739	DL	0.802707				ALGA0094080	RR	0.753964
WU_10.2_7_14034339	DL	0.801812				WU_10.2_6_39411590	RR	0.752166
WU_10.2_1_305497805	DL	0.800467				H3GA0020052	RR	0.751257
WU_10.2_12_49772077	DL	0.799327				ALGA0002273	RR	0.745823
MARC0025514	DL	0.793037				H3GA0032545	RR	0.742679
ALGA0002593	DL	0.791113				ASGA0098904	RR	0.740858
WU_10.2_3_5994179	DL	0.787805				WU_10.2_18_52326739	RR	0.740858
MARC0112026	DL	0.786301				WU_10.2_12_43739600	RR	0.734652
MARC0053018	DL	0.783858				ALGA0121940	RR	0.731988
ASGA0077139	DL	0.783785				12_43021102	RR	0.7296
ASGA0098904	DL	0.781905				WU_10.2_1_37101707	RR	0.72862
ASGA0027592	DL	0.780779				MARC0107573	RR	0.727559
WU_10.2_8_6058562	DL	0.779331				MARC0066051	RR	0.726184
M1GA0019894	DL	0.778766				H3GA0048922	RR	0.724518
MARC0050963	DL	0.773965				WU_10.2_17_45120306	RR	0.724518
WU_10.2_6_27717232	DL	0.772992				ASGA0052141	RR	0.722522
ASGA0104870	DL	0.769401				WU_10.2_16_70251797	RR	0.720036
ALGA0121477	DL	0.766362				WU_10.2_18_55985319	RR	0.719991
MARC0030501	DL	0.765125				ALGA0074188	RR	0.719482
WU_10.2_6_8885317	DL	0.76457				ASGA0082534	RR	0.718254
WU_10.2_17_18761886	DL	0.763563				M1GA0014962	RR	0.715782
ASGA0100067	DL	0.762775				ASGA0093354	RR	0.7076
WU_10.2_2_5597127	DL	0.760697				WU_10.2_7_14710563	RR	0.707447
MARC0009802	DL	0.759716				ALGA0115264	RR	0.707367
MARC0008851	DL	0.758816				MARC0041532	RR	0.701357
H3GA0032545	DL	0.758636				WU_10.2_1_308512751	RR	0.69973
WU_10.2_12_43739600	DL	0.757744				H3GA0044096	RR	0.698717
MARC0034822	DL	0.757704				WU_10.2_14_150298075	RR	0.6973
ALGA0057627	DL	0.757614				MARC0075123	RR	0.692517
WU_10.2_16_70251797	DL	0.756572				MARC0008851	RR	0.691956
H3GA0048922	DL	0.754153				WU_10.2_10_75530580	RR	0.691086
WU_10.2_17_46035224	DL	0.753666				WU_10.2_10_51775786	RR	0.689994
ASGA0084629	DL	0.753361				MARC0046194	RR	0.687986
H3GA0052241	DL	0.753308				MARC0098747	RR	0.687856
WU_10.2_3_134927630	DL	0.75276				WU_10.2_10_6210168	RR	0.6877
MARC0046803	DL	0.751943				WU_10.2_14_112230541	RR	0.687029
H3GA0020080	DL	0.751391				WU_10.2_10_51908707	RR	0.686701
DRGA0008300	DL	0.751145				ALGA0114530	RR	0.685093
WU_10.2_12_45803587	DL	0.749258				ASGA0046066	RR	0.684741
WU_10.2_16_8470340	DL	0.748535				WU_10.2_6_27717232	RR	0.684543
ASGA0050607	DL	0.748127				ALGA0095384	RR	0.682784
H3GA0026870	DL	0.747019				WU_10.2_11_84055360	RR	0.682513
ALGA0121940	DL	0.746386				MARC0070300	RR	0.682051
MARC0027227	DL	0.746023				ASGA0050479	RR	0.681019
H3GA0049300	DL	0.744049				WU_10.2_1_31309038	RR	0.680655
DRGA0014640	DL	0.743295				WU_10.2_17_44965116	RR	0.67969
WU_10.2_14_785929	DL	0.74316				ALGA0062191	RR	0.679341
ALGA0095321	DL	0.742995				ASGA0050599	RR	0.679252
WU_10.2_7_12954524	DL	0.74208				WU_10.2_14_785929	RR	0.677747
ALGA0052745	DL	0.741561				ASGA0029546	RR	0.677713
WU_10.2_14_112230541	DL	0.740826				ALGA0095321	RR	0.677494
WU_10.2_18_55985319	DL	0.740055				WU_10.2_7_105763443	RR	0.67643
WU_10.2_15_35750375	DL	0.739396				H3GA0043988	RR	0.676077
WU_10.2_3_57765738	DL	0.73922				MARC0112026	RR	0.675416
WU_10.2_14_146623094	DL	0.737938				WU_10.2_3_5994179	RR	0.674669
MARC0028162	DL	0.737827				WU_10.2_11_79851550	RR	0.67378
WU_10.2_10_51775786	DL	0.73727				WU_10.2_17_54881818	RR	0.671454
DRGA0007165	DL	0.736306				MARC0034822	RR	0.670684
ALGA0120123	DL	0.735612				WU_10.2_18_46863669	RR	0.66987
ALGA0042896	DL	0.734784				WU_10.2_2_84940870	RR	0.669251
WU_10.2_11_1087830	DL	0.734309				ALGA0014072	RR	0.669251
WU_10.2_12_46134486	DL	0.733491				DIAS0003578	RR	0.667109
MARC0057134	DL	0.732051				WU_10.2_6_27704643	RR	0.666561
ALGA0002273	DL	0.729813				WU_10.2_7_14918920	RR	0.666079
WU_10.2_13_204458041	DL	0.729807				WU_10.2_13_2460810	RR	0.66582
ALGA0052755	DL	0.728691				WU_10.2_3_118435012	RR	0.665455
ASGA0074238	DL	0.728171				ALGA0019522	RR	0.664096
WU_10.2_17_52913304	DL	0.727935				ASGA0103225	RR	0.662992
WU_10.2_18_45972185	DL	0.727441				ALGA0017286	RR	0.662865
WU_10.2_3_144775480	DL	0.72742				MARC0028097	RR	0.662865
ALGA0062191	DL	0.726083				WU_10.2_7_7417728	RR	0.662207
ASGA0054900	DL	0.725836				ALGA0052745	RR	0.660222
ALGA0062553	DL	0.724482				ASGA0048122	RR	0.660066
MARC0049744	DL	0.72417				WU_10.2_7_124774542	RR	0.660025
ASGA0105157	DL	0.723738				MARC0035848	RR	0.658748
WU_10.2_9_132743567	DL	0.723183				WU_10.2_18_52725651	RR	0.658135
WU_10.2_10_75530580	DL	0.720301				H3GA0054821	RR	0.656286
MARC0075123	DL	0.718672				H3GA0026810	RR	0.656075
ASGA0052141	DL	0.71708				WU_10.2_9_48317397	RR	0.655719
H3GA0051216	DL	0.716904				ALGA0030467	RR	0.655573
MARC0031045	DL	0.716854				WU_10.2_18_2928878	RR	0.6551
ALGA0006225	DL	0.716352				MARC0011043	RR	0.655099
WU_10.2_7_14143366	DL	0.715955				WU_10.2_11_19501392	RR	0.655052
WU_10.2_7_124774542	DL	0.715106				WU_10.2_11_50997913	RR	0.65488
ALGA0075606	DL	0.714717				WU_10.2_3_134927630	RR	0.654327
ASGA0076027	DL	0.714634				DRGA0000387	RR	0.654032
ALGA0061035	DL	0.713721				MARC0057134	RR	0.652837
1_2463520	DL	0.713612				M1GA0018029	RR	0.652409
ASGA0002040	DL	0.713118				WU_10.2_10_51388178	RR	0.652274
ALGA0042639	DL	0.712375				6_39449526	RR	0.651906
MARC0066051	DL	0.712102				MARC0042421	RR	0.65007
M1GA0014962	DL	0.712067				ASGA0105157	RR	0.649618
ALGA0019777	DL	0.711717				ASGA0066633	RR	0.64877
ALGA0038953	DL	0.711415				WU_10.2_1_27141430	RR	0.648399
ALGA0017987	DL	0.711027				ALGA0116707	RR	0.646734
H3GA0003690	DL	0.710484				WU_10.2_6_40229116	RR	0.645749
ALGA0086718	DL	0.70907				WU_10.2_6_40444628	RR	0.645749
WU_10.2_11_87670689	DL	0.708972				4_138200483	RR	0.64476
ASGA0050599	DL	0.708377				WU_10.2_14_890062	RR	0.644354
WU_10.2_8_10416681	DL	0.70829				DRGA0000296	RR	0.64344
MARC0048010	DL	0.70809				ALGA0035258	RR	0.642367
MARC0105202	DL	0.708058				WU_10.2_14_142624738	RR	0.640739
WU_10.2_14_135066515	DL	0.708002				DRGA0000394	RR	0.639959
MARC0056769	DL	0.707877				ALGA0057627	RR	0.639903
WU_10.2_7_105763443	DL	0.706399				WU_10.2_17_15042051	RR	0.639779
ASGA0001774	DL	0.705164				WU_10.2_12_46134486	RR	0.639605
ALGA0075453	DL	0.703814				WU_10.2_4_134753385	RR	0.639456
WU_10.2_4_134753385	DL	0.703433				H3GA0052241	RR	0.639341
WU_10.2_15_2431260	DL	0.703404				H3GA0001247	RR	0.639137
ASGA0082534	DL	0.703333				WU_10.2_14_320737	RR	0.638539
M1GA0006616	DL	0.700942				ASGA0001646	RR	0.638293
WU_10.2_11_79851550	DL	0.700576				WU_10.2_11_1506512	RR	0.638284
WU_10.2_12_43701192	DL	0.699805				ALGA0002593	RR	0.637589
MARC0091786	DL	0.699647				MARC0030501	RR	0.637563
ASGA0067644	DL	0.699538				WU_10.2_11_83286917	RR	0.63748
ALGA0081284	DL	0.69953				MARC0003898	RR	0.637451
M1GA0022187	DL	0.699399				ASGA0106005	RR	0.636519
WU_10.2_9_132872316	DL	0.699314				H3GA0049269	RR	0.635087
WU_10.2_17_54526558	DL	0.698972				WU_10.2_3_119161086	RR	0.634099
WU_10.2_18_46646166	DL	0.698614				ALGA0086718	RR	0.632982
WU_10.2_12_43594186	DL	0.698428				WU_10.2_1_29472184	RR	0.632955
ASGA0093354	DL	0.697643				WU_10.2_1_29573629	RR	0.632661
WU_10.2_15_135388511	DL	0.696357				WU_10.2_14_470843	RR	0.63134
MARC0058178	DL	0.696199				WU_10.2_18_46646166	RR	0.631317
ALGA0113586	DL	0.696174				WU_10.2_11_78695813	RR	0.630643
ASGA0042901	DL	0.695983				WU_10.2_6_8885317	RR	0.629937
WU_10.2_7_14918920	DL	0.695688				DRGA0009648	RR	0.629799
WU_10.2_1_31438034	DL	0.695354				ALGA0054370	RR	0.629799
WU_10.2_6_40444628	DL	0.694909				WU_10.2_13_203808692	RR	0.629032
MARC0107573	DL	0.693463				WU_10.2_7_14933814	RR	0.628716
WU_10.2_11_48270724	DL	0.693347				H3GA0026870	RR	0.628524
WU_10.2_9_133525275	DL	0.692869				WU_10.2_8_9430799	RR	0.628332
DIAS0000839	DL	0.692699				WU_10.2_8_9474351	RR	0.628332
WU_10.2_13_2460810	DL	0.692245				WU_10.2_16_8470340	RR	0.627787
ASGA0031362	DL	0.692034				ALGA0052718	RR	0.627651
MARC0075124	DL	0.69176				WU_10.2_2_5597127	RR	0.627488
WU_10.2_1_31551522	DL	0.691461				MARC0094560	RR	0.627413
MARC0051884	DL	0.691184				ALGA0052693	RR	0.627151
WU_10.2_7_14933814	DL	0.690983				ASGA0091563	RR	0.62667
ALGA0092721	DL	0.690808				MARC0009802	RR	0.626082
MARC0095826	DL	0.690743				ALGA0055683	RR	0.625978
WU_10.2_7_8818801	DL	0.690015				H3GA0027181	RR	0.625556
WU_10.2_8_9332181	DL	0.689069				ASGA0102730	RR	0.62535
WU_10.2_18_20063484	DL	0.689017				MARC0105202	RR	0.625276
WU_10.2_11_84055360	DL	0.688769				WU_10.2_1_31438034	RR	0.625276
M1GA0001305	DL	0.688518				WU_10.2_8_8392136	RR	0.6247
ASGA0054864	DL	0.688458				H3GA0001228	RR	0.624555
ASGA0075036	DL	0.688218				ALGA0103472	RR	0.624492
WU_10.2_18_19174773	DL	0.688196				ALGA0046364	RR	0.624492
ASGA0102730	DL	0.687958				H3GA0033984	RR	0.623974
ASGA0029546	DL	0.687551				ALGA0074925	RR	0.623905
WU_10.2_7_15125819	DL	0.687082				WU_10.2_14_9898978	RR	0.623905
WU_10.2_7_7417728	DL	0.686607				WU_10.2_1_298828065	RR	0.623234
MARC0097879	DL	0.686531				ASGA0027592	RR	0.622826
WU_10.2_3_126552123	DL	0.684617				H3GA0019696	RR	0.622505
WU_10.2_10_46800818	DL	0.684252				ALGA0104907	RR	0.621786
H3GA0008959	DL	0.684049				M1GA0000188	RR	0.621436
ALGA0084283	DL	0.683758				ALGA0006225	RR	0.621029
INRA0061052	DL	0.682881				WU_10.2_7_12954524	RR	0.620957
ASGA0028172	DL	0.682845				WU_10.2_17_50091735	RR	0.620222
17_65399632	DL	0.681208				ALGA0039216	RR	0.620215
MARC0035848	DL	0.681039				MARC0114345	RR	0.6202
WU_10.2_12_49599992	DL	0.680983				WU_10.2_13_204458041	RR	0.619897
WU_10.2_18_46970305	DL	0.680907				1_2463520	RR	0.619443
WU_10.2_14_9898978	DL	0.680185				ASGA0097787	RR	0.618408
WU_10.2_8_9474351	DL	0.679912				WU_10.2_9_48672865	RR	0.618399
ALGA0038231	DL	0.677836				WU_10.2_1_307818291	RR	0.618369
WU_10.2_15_110608	DL	0.677749				WU_10.2_1_307834558	RR	0.618369
H3GA0020035	DL	0.676878				ASGA0070938	RR	0.617812
MARC0056509	DL	0.676417				INRA0061052	RR	0.617555
DRGA0001127	DL	0.676091				DRGA0017057	RR	0.617555
MARC0021604	DL	0.675898				ALGA0098636	RR	0.617555
H3GA0019696	DL	0.675631				MARC0095826	RR	0.617356
WU_10.2_10_51908707	DL	0.674429				ALGA0036866	RR	0.61724
WU_10.2_4_118071730	DL	0.674391				H3GA0009783	RR	0.616089
DRGA0010456	DL	0.674274				WU_10.2_17_50009240	RR	0.615823
ALGA0056712	DL	0.674231				WU_10.2_7_114901672	RR	0.615697
ALGA0116707	DL	0.674223				DRGA0008117	RR	0.615697
WU_10.2_1_27141430	DL	0.673816				ALGA0046376	RR	0.615436
ASGA0002301	DL	0.673345				WU_10.2_14_531454	RR	0.615379
WU_10.2_4_18453016	DL	0.672973				MARC0046803	RR	0.615329
ALGA0029499	DL	0.672761				DRGA0000573	RR	0.615299
WU_10.2_11_21059858	DL	0.672387				ALGA0045360	RR	0.614339
ALGA0095584	DL	0.671878				ASGA0029506	RR	0.614224
ALGA0034874	DL	0.671722				ALGA0052304	RR	0.613843
ALGA0001915	DL	0.670784				WU_10.2_5_76237534	RR	0.613747
H3GA0050438	DL	0.670368				ALGA0001915	RR	0.613516
WU_10.2_16_79956798	DL	0.670309				WU_10.2_7_5267387	RR	0.611775
ASGA0104324	DL	0.669915				ASGA0031362	RR	0.611706
MARC0016971	DL	0.669744				WU_10.2_14_622324	RR	0.611331
WU_10.2_1_308512751	DL	0.669202				WU_10.2_7_14143366	RR	0.611251
WU_10.2_11_1696629	DL	0.669024				ALGA0002166	RR	0.611117
WU_10.2_10_21881867	DL	0.668676				ALGA0030476	RR	0.611094
DRGA0000387	DL	0.668069				WU_10.2_15_35750375	RR	0.610965
WU_10.2_16_81560836	DL	0.668068				WU_10.2_10_66818951	RR	0.610646
ALGA0098636	DL	0.667073				ASGA0050805	RR	0.609843
M1GA0022132	DL	0.666897				DRGA0017579	RR	0.60873
ALGA0028426	DL	0.666804				ALGA0081284	RR	0.608356
WU_10.2_4_39307707	DL	0.666757				ASGA0091625	RR	0.607949
WU_10.2_15_135475422	DL	0.666753				WU_10.2_6_27834334	RR	0.607847
ALGA0064007	DL	0.66647				ALGA0038819	RR	0.607656
WU_10.2_6_27704643	DL	0.666465				WU_10.2_7_15125819	RR	0.607656
MARC0032787	DL	0.666364				MARC0084093	RR	0.607384
ASGA0044539	DL	0.666321				M1GA0006616	RR	0.607224
H3GA0055908	DL	0.665922				MARC0058178	RR	0.607029
ALGA0103472	DL	0.665841				WU_10.2_5_91142717	RR	0.606782
H3GA0010068	DL	0.665791				MARC0024221	RR	0.606573
SIRI0000886	DL	0.665586				WU_10.2_13_4232660	RR	0.606429
DRGA0014631	DL	0.66498				ALGA0033340	RR	0.606422
H3GA0035177	DL	0.664433				H3GA0009344	RR	0.606234
H3GA0026394	DL	0.664104				DRGA0016734	RR	0.605937
H3GA0054966	DL	0.663812				ASGA0029534	RR	0.605573
WU_10.2_9_10829377	DL	0.663623				ASGA0094502	RR	0.60542
WU_10.2_8_5114534	DL	0.663585				WU_10.2_7_14107123	RR	0.60539
6_40106594	DL	0.662672				WU_10.2_2_8424617	RR	0.604802
MARC0066431	DL	0.661898				WU_10.2_17_44713317	RR	0.60412
H3GA0001491	DL	0.66149				MARC0050655	RR	0.603974
ASGA0076005	DL	0.661325				ASGA0068936	RR	0.601902
H3GA0056657	DL	0.661114				H3GA0019354	RR	0.601747
WU_10.2_8_22283052	DL	0.660868				ALGA0119525	RR	0.601597
ALGA0061821	DL	0.660868				MARC0091786	RR	0.601356
WU_10.2_6_40229116	DL	0.660851				ALGA0061810	RR	0.6008
4_138200483	DL	0.660603				6_40106594	RR	0.599843
WU_10.2_4_118147388	DL	0.660539				ALGA0093442	RR	0.599585
ALGA0057879	DL	0.660084				ALGA0054935	RR	0.599491
WU_10.2_8_9430799	DL	0.660043				ASGA0028172	RR	0.599367
WU_10.2_15_15741757	DL	0.659549				H3GA0051216	RR	0.598982
INRA0036447	DL	0.659502				ASGA0097372	RR	0.598944
H3GA0005266	DL	0.659088				WU_10.2_10_21881867	RR	0.59819
M1GA0000188	DL	0.658677				WU_10.2_10_27335949	RR	0.598165
ASGA0036948	DL	0.65867				ASGA0087862	RR	0.598085
WU_10.2_17_54743526	DL	0.658397				ASGA0050814	RR	0.59807
MARC0042421	DL	0.658109				H3GA0020206	RR	0.59787
ALGA0062426	DL	0.657982				WU_10.2_15_135388511	RR	0.597614
WU_10.2_6_39913773	DL	0.657792				WU_10.2_17_54743526	RR	0.597441
WU_10.2_10_45313657	DL	0.657054				ALGA0094957	RR	0.597387
WU_10.2_5_10398553	DL	0.656605				DIAS0000052	RR	0.597295
DRGA0000573	DL	0.656321				MARC0093952	RR	0.596632
WU_10.2_4_132292160	DL	0.655882				ASGA0096693	RR	0.596632
6_38280016	DL	0.655715				WU_10.2_7_17411364	RR	0.596548
WU_10.2_6_154056426	DL	0.655575				ASGA0061486	RR	0.596438
ASGA0082250	DL	0.655391				ASGA0075505	RR	0.596413
ALGA0117401	DL	0.655244				H3GA0030549	RR	0.596184
ASGA0066633	DL	0.654826				WU_10.2_6_39913773	RR	0.596157
WU_10.2_9_141400027	DL	0.654564				DIAS0000839	RR	0.596157
M1GA0024862	DL	0.654526				ALGA0098596	RR	0.596143
WU_10.2_5_110984917	DL	0.654395				WU_10.2_11_54002015	RR	0.595378
ALGA0095384	DL	0.654159				INRA0027664	RR	0.594853
WU_10.2_13_27755688	DL	0.654103				WU_10.2_9_132743567	RR	0.594804
DRGA0000296	DL	0.653561				MARC0081434	RR	0.594748
WU_10.2_1_37101707	DL	0.653293				ASGA0086455	RR	0.59401
ASGA0101040	DL	0.65286				ALGA0098588	RR	0.593962
MARC0114345	DL	0.652563				WU_10.2_1_307718072	RR	0.593275
ALGA0018345	DL	0.652301				9_145341881	RR	0.593258
WU_10.2_9_48317397	DL	0.651928				WU_10.2_5_85596944	RR	0.593022
CASI0007768	DL	0.651907				ALGA0045626	RR	0.591966
WU_10.2_11_54002015	DL	0.651858				WU_10.2_15_135475422	RR	0.59177
ALGA0073594	DL	0.651598				ASGA0042901	RR	0.590774
ALGA0018228	DL	0.651026				WU_10.2_7_8382970	RR	0.590057
WU_10.2_10_27335949	DL	0.651013				ALGA0061792	RR	0.589986
MARC0032900	DL	0.650843				WU_10.2_3_57765738	RR	0.589878
WU_10.2_8_41143706	DL	0.650174				H3GA0008959	RR	0.589651
DRGA0001450	DL	0.650028				ASGA0027051	RR	0.589636
ASGA0083239	DL	0.649896				ASGA0050607	RR	0.589364
MARC0099960	DL	0.649632				WU_10.2_15_135694018	RR	0.58886
WU_10.2_5_12972335	DL	0.649584				H3GA0043939	RR	0.588669
WU_10.2_7_4339725	DL	0.649504				INRA0024068	RR	0.588546
WU_10.2_6_2413193	DL	0.649402				WU_10.2_10_75209346	RR	0.58803
ALGA0019512	DL	0.649189				DRGA0000636	RR	0.587579
DRGA0008911	DL	0.649181				ASGA0053943	RR	0.587145
WU_10.2_18_8072038	DL	0.648987				WU_10.2_14_135066515	RR	0.586969
WU_10.2_1_111006587	DL	0.648861				WU_10.2_8_41143706	RR	0.586686
ALGA0081906	DL	0.648783				ALGA0120143	RR	0.586615
WU_10.2_1_29573629	DL	0.648777				WU_10.2_7_7512631	RR	0.586406
ALGA0046364	DL	0.648584				MARC0050963	RR	0.58634
INRA0026076	DL	0.648495				ALGA0086711	RR	0.586063
ASGA0091563	DL	0.648107				WU_10.2_11_1731553	RR	0.585679
H3GA0026810	DL	0.648085				WU_10.2_17_15541777	RR	0.585472
WU_10.2_11_78695813	DL	0.647858				WU_10.2_9_141431546	RR	0.585449
DRGA0011855	DL	0.647727				ASGA0009021	RR	0.585208
WU_10.2_8_8392136	DL	0.647635				ALGA0036875	RR	0.5852
MARC0094019	DL	0.647468				WU_10.2_3_120765729	RR	0.584935
WU_10.2_5_85596944	DL	0.646961				WU_10.2_8_6058562	RR	0.584441
ALGA0114530	DL	0.646718				WU_10.2_6_10095942	RR	0.584212
WU_10.2_10_55730697	DL	0.646664				ALGA0073594	RR	0.583317
ASGA0070039	DL	0.646358				ASGA0104870	RR	0.582869
ASGA0067012	DL	0.646196				ALGA0061807	RR	0.582557
WU_10.2_9_50165805	DL	0.645556				H3GA0055694	RR	0.582454
WU_10.2_5_3343855	DL	0.645457				DRGA0014640	RR	0.582231
WU_10.2_7_14220536	DL	0.645406				DRGA0000656	RR	0.582226
ASGA0094950	DL	0.64508				ALGA0042896	RR	0.582153
ALGA0011860	DL	0.644614				WU_10.2_14_1414230	RR	0.581634
ASGA0053943	DL	0.644577				WU_10.2_14_1484620	RR	0.581634
ASGA0079708	DL	0.644439				ALGA0113729	RR	0.581449
6_39449526	DL	0.643782				ALGA0062207	RR	0.581331
WU_10.2_2_82555798	DL	0.643655				MARC0032050	RR	0.581282
ALGA0074925	DL	0.64339				WU_10.2_11_2835130	RR	0.580614
ASGA0005636	DL	0.643218				ALGA0120589	RR	0.580456
MARC0057223	DL	0.642362				ALGA0093763	RR	0.580439
ALGA0055216	DL	0.642172				17_65399632	RR	0.580078
WU_10.2_12_13267669	DL	0.64191				ALGA0123731	RR	0.580053
H3GA0049269	DL	0.641499				ALGA0095111	RR	0.579912
WU_10.2_3_122958613	DL	0.64138				CASI0010145	RR	0.579612
WU_10.2_5_8141321	DL	0.641363				CASI0009244	RR	0.579612
MARC0069757	DL	0.640406				ASGA0091617	RR	0.579361
M1GA0006526	DL	0.640339				WU_10.2_9_115282937	RR	0.578989
WU_10.2_11_47282526	DL	0.640154				MARC0016971	RR	0.578882
ASGA0060118	DL	0.639891				ALGA0075453	RR	0.578868
H3GA0042671	DL	0.639872				WU_10.2_15_1866637	RR	0.578295
ALGA0028822	DL	0.639841				ASGA0048129	RR	0.577925
H3GA0004924	DL	0.639194				ALGA0002249	RR	0.577656
H3GA0052608	DL	0.639085				MARC0036030	RR	0.577654
ASGA0017526	DL	0.639024				ASGA0092083	RR	0.577089
H3GA0042665	DL	0.638889				ALGA0034091	RR	0.576785
