# Supplementary material for: Identifying Significant SNPs of the Total Number of Piglets Born and Their Relationship with Leg Bumps in Pigs
Source: Biology (Basel). 2024 Dec 11;13(12):1034. doi: 10.3390/biology13121034 (PMC11673605; doi:10.3390/biology13121034)
Supplement: Supplementary file 1 [file biology-13-01034-s001.zip › Suppl_Table S2.xlsx]

## Sheet: ih12_ihs_nSl
Chr	Pos	crit_ih12	crit_ihs	crit_nsl
1	2160998		1
1	2551985		1	1
1	2719245	1
1	2931588	1
1	2941468	1
1	2945015	1
1	2946467	1
1	2973247	1
1	2987723	1
1	3049425	1
1	3123235	1
1	3128715	1
1	3148231	1
1	3177033	1
1	3205091	1
1	3213862	1
1	3257402	1
1	3287812	1
1	3296590	1
1	3300197	1
1	3304572	1
1	3310395	1
1	3331085	1
1	3356065	1
1	6260450		1
1	6423032		1
1	6556136		1
1	6575274		1
1	6732845			1
1	6992339		1	1
1	7245296		1	1
1	8218484	1
1	8236852	1
1	8252288	1
1	8287008	1
1	8300592	1
1	8320936	1
1	8339120	1
1	8362294	1
1	8412641	1
1	8487937	1
1	8504144	1
1	8537066	1
1	8554166	1
1	8573790	1
1	8585379	1
1	8627107	1
1	8645594	1
1	8669156	1
1	8685608	1
1	9882278		1
1	10551670			1
1	10968552	1
1	10968978	1
1	12054793	1
1	15792939		1
1	16010525			1
1	16775912			1
1	26068717	1
1	26247570	1
1	26284688	1
1	26307432	1
1	26343884	1
1	26364113	1
1	26395321	1
1	26423644	1
1	26476427	1
1	26505944	1
1	26509868	1
1	26540376	1
1	26593023		1	1
1	26625743		1	1
1	26651211	1
1	26681941	1
1	26707158	1
1	30564821		1
1	30605825		1
1	30847542		1
1	30874640		1
1	30977353		1
1	31045389		1
1	31072531		1
1	31162256		1
1	31202486		1
1	31318032		1
1	31740851		1
1	43181662		1
1	43310125		1
1	43378688		1
1	43646692		1
1	43669889		1
1	43699076		1
1	43820620		1
1	43894938		1
1	43979109		1
1	44021075		1
1	47728523	1
1	47779524	1
1	47795449	1
1	47866751	1
1	47939841	1
1	47954023	1
1	47966521	1
1	47989072	1
1	48018606	1
1	48054130	1
1	48070346	1
1	48091914	1
1	48105132	1
1	48118127	1
1	48142676	1
1	48157342	1
1	49567930		1
1	51798288		1
1	51818265		1
1	51880036		1
1	52025432		1
1	52110037		1
1	52262327		1
1	52333375		1
1	52516084		1
1	52764397		1
1	52935892		1
1	53078253		1
1	53113305		1
1	53195577		1
1	54283575		1
1	54289787		1
1	54508888		1
1	54557233		1
1	54730582		1
1	55927337			1
1	55939027			1
1	55991469			1
1	56010526			1
1	56115010			1
1	56151299			1
1	57698755		1
1	59299924		1
1	60638159		1
1	63244752		1
1	63316569		1	1
1	145745870		1
1	147561398		1
1	147569477		1
1	237929417	1
1	237933185	1
1	237981024	1
1	238012934	1
1	238056091	1
1	247835611	1
1	247870416	1
1	247896135	1
1	247929572	1
1	247941462	1
1	247954845	1
1	247983652	1
1	248018232	1
1	248051792	1
1	248115656	1
1	248169556	1
1	248183278	1
1	248193303	1
1	248209489	1
1	248453696		1
1	248477881		1
1	248501240		1
1	248654503		1
1	248711404		1
1	248794352		1
1	248798103		1
1	248857780		1
1	249070117		1
1	249110029		1
1	249142872		1
1	249162514		1
1	249206676		1
1	249567797		1
1	250283255			1
1	250405816			1
1	251459244			1
1	251482373			1
1	251508444			1
1	252150964			1
1	252179117		1
1	252244855			1
1	253822166			1
1	254393867		1	1
1	254591044		1	1
1	254814483		1
1	254866752		1
1	254938680		1
1	255161351		1
1	268432031		1	1
1	268673623		1	1
1	269470717		1
2	4638932		1
2	5827995		1
2	5830742		1
2	9224164		1
2	12042735		1
2	12984981		1
2	16637034		1
2	16897157		1
2	17936671		1	1
2	20842021			1
2	21286525			1
2	21327577			1
2	21691721		1	1
2	21886916			1
2	21954687			1
2	22046389			1
2	22941682			1
2	22989364			1
2	23162889			1
2	23289054			1
2	23314133			1
2	23617127		1	1
2	23663934		1	1
2	23866524		1	1
2	24320775		1	1
2	24347684		1	1
2	24383547		1	1
2	24724473		1
2	24804922		1
2	24817189		1
2	24908327		1
2	24914867		1
2	24934654		1
2	25310072		1
2	25426707		1
2	25527648		1
2	25709054		1
2	39534346		1
2	39564508		1
2	39631490		1
2	40749718		1
2	40797072		1
2	86542827		1
2	89657215		1
2	98331846		1
2	98534516		1
2	98569351		1
2	98765492		1
2	99155739		1
2	99486535		1
2	99965716		1
2	100084182		1
2	100397283		1
2	100522427		1
2	100608680		1
2	103350665		1
2	103368746		1
2	103377568		1
2	103427712		1
2	103452108		1
2	103531103		1
2	103864253		1
2	103918863		1
2	104036394		1
2	104700323		1
2	105086211		1
2	105190612		1
2	105327007		1
2	105645939		1
2	105718861		1
2	105765465		1
2	105811071		1
2	105908671		1
2	106052754	1
2	107360466		1
2	107412216		1
2	107463114		1
2	109775521		1
2	110173914		1
2	110474142		1
2	112028407	1
2	112065644	1
2	112115880	1
2	112401317		1
2	112522997		1
2	119252614			1
2	126745495		1
2	126792634		1
2	127788285		1
2	130689855		1	1
2	131703356			1
2	131851649			1
2	131950584			1
2	132089548			1
2	132402835	1
2	132424131	1
2	132436304	1
2	132476965	1
2	132579889	1		1
2	132607617	1	1	1
2	132637338			1
2	132711982		1	1
2	132867691		1	1
2	132881999		1	1
2	132906083	1
2	132946181	1
2	132970277	1
2	133101609	1
2	133113459	1
2	133150590	1
2	133180111	1
2	133194184			1
2	133204782	1
2	133223826	1
2	133245395	1
2	133266362	1
2	133279199	1
2	133286445	1
2	133343759	1
2	133372135	1
2	133427186	1
2	133439072	1		1
2	133481162	1
2	133536320	1
2	133542476	1
2	133570132	1
2	133590610	1
2	133606416	1
2	133658995	1
2	133684588	1
2	133760975	1
2	133780841	1	1	1
2	133808837	1
2	133827559	1
2	133876364	1
2	133907698	1
2	133954272	1
2	133980760	1
2	134012395	1
2	134024057	1
2	134044109	1
2	134055067	1
2	134066133	1
2	134118259	1
2	134168778	1
2	134197006	1
2	134236398	1
2	134274162	1
2	134298317	1
2	134324733	1		1
2	134349209	1
2	134389867	1
2	134408823	1
2	134431263	1
2	134454157	1
2	134471933	1
2	134489626	1
2	134496051	1
2	134514074	1
2	134538298	1
2	134560169	1
2	134598604	1
2	134631277	1
2	134646977	1
2	134669139	1		1
2	134685740	1		1
2	134712711	1
2	134720139	1
2	134743244	1
2	134763264	1
2	134784025	1
2	134792962	1
2	134824424	1
2	134843267	1
2	134865928	1
2	134890887	1
2	134914848	1
2	134938033	1
2	134957762	1
2	134975192	1
2	134987178	1
2	134994766	1
2	135023627	1
2	135054435	1
2	135068798	1
2	135089715	1
2	135112289	1
2	135151059	1
2	135171071	1
2	135282067	1
2	135352867	1
2	135360096	1
2	135375968	1
2	138424173	1
2	138480012	1
2	138499139	1
2	138522114	1
2	138566546	1
2	138611465	1
2	138651069	1	1
2	138651717	1
2	138748604	1
2	138749135	1
2	138773259	1
2	138853863	1
2	138871706	1
2	138901377	1
2	139043720		1
2	139108286		1
2	139112602		1
2	139115731		1
2	139120651		1
2	139141589		1
2	139163736		1
2	139201676		1
2	139228312		1
2	139348004		1
2	139405915		1
2	139428135		1
2	139589380		1
2	139704202	1
2	139720522	1	1
2	139741258	1
2	139793458	1
2	139826283	1
2	140390429		1
2	140497689		1
2	140583599		1
2	140657171			1
2	140718184		1	1
2	140902143		1	1
2	140914537			1
2	141009508			1
2	141043491			1
2	141066878			1
2	141089279		1	1
2	141168336			1
2	141327167		1	1
2	141341428			1
2	141709979			1
2	141966675			1
2	142116851		1	1
2	142288077			1
2	142317181			1
2	142339763			1
2	142361387			1
2	142489530			1
2	142622588			1
2	145766429			1
2	146118712			1
2	146380069	1
2	146417544	1
2	146441686	1
2	146475331	1
2	146572440			1
2	146596832			1
2	148637136		1
2	148668761		1
2	149590392	1
2	149599069	1
2	149610975	1
2	149612378	1
2	149618326	1
2	149629406	1
2	149644358	1
2	149666661	1
2	149714678	1
2	149715083	1
2	149715903	1
2	149719736	1
2	149745905	1
2	149771432	1
2	149814994	1
2	149817034	1
2	149826564	1
2	149849105	1
2	149873387	1
2	149896379	1
2	149916804	1
2	149925823	1
2	149950729	1
2	149975297	1
2	150034851	1
2	150164994	1
2	150209555	1
2	150209675	1
2	150212201	1
2	150344880	1
2	150382204	1
3	1734237	1
3	8863163		1
3	9331763		1
3	9397786		1
3	9675078		1
3	9707288		1
3	10185363		1
3	11125189		1	1
3	11298970		1	1
3	11678746	1
3	11697475	1
3	11710129	1
3	11923824		1
3	12008775	1
3	12025480	1
3	12034933	1
3	12047987	1
3	12145439		1
3	12403132		1
3	12625994		1
3	12990997		1
3	13032334		1	1
3	14545117		1
3	15653619		1	1
3	15656023		1	1
3	19245189		1
3	29140855			1
3	29678273		1	1
3	29998112		1	1
3	45234651		1
3	46864677		1
3	46990971		1
3	46995328		1
3	47160410		1
3	47187516		1
3	47274629	1
3	47285827	1
3	47337139	1
3	92427111		1
3	92498977		1
3	92742231		1
3	95998761		1
3	110968085		1
3	111073159		1
3	111296327			1
3	111428756		1	1
3	111663762		1	1
3	111693902			1
3	112321459	1
3	112385083	1
3	112468235	1
3	112483140	1
3	112509621	1
3	112529568	1
3	112591775	1
3	112603105	1
3	112610971	1
3	112635835	1
3	112656897	1
3	112678964	1
3	112700892	1
3	112814486		1
3	112907842		1
3	112956214		1
3	114993301		1
3	116602396		1
3	116757940		1
3	121162863		1
3	121359030		1
3	122158369		1
3	123499875	1
3	124255044		1
3	124939107		1
3	127360848			1
3	127761197			1
3	127988670			1
3	128224972		1
3	128568743			1
4	2940723		1
4	3105995		1
4	3215895		1
4	3287934		1
4	3461644		1
4	3572333		1
4	4058067		1
4	4172396	1
4	4177200	1
4	4188607	1	1
4	4203849	1
4	4257800	1
4	4274909	1
4	4301249	1	1
4	4314853	1
4	4334281	1
4	4353603	1
4	4368862	1
4	4381971		1
4	4414663	1
4	4496188	1
4	4505948	1
4	4527146		1
4	4535585	1
4	4564148	1
4	4592199	1
4	4603218	1
4	4614915	1
4	4706282		1
4	4780950		1
4	4792960		1
4	4847227		1
4	4861305	1
4	4872453	1
4	4887025	1
4	4928177		1
4	4939786	1
4	4954625	1
4	4967100	1
4	5101733			1
4	5113691			1
4	5153129		1	1
4	5165315		1	1
4	5214354		1	1
4	5226847		1	1
4	5253019		1	1
4	5288959		1	1
4	5462168		1	1
4	5517026		1	1
4	5540055		1	1
4	5600772		1	1
4	5617885			1
4	5647596	1
4	5888443			1
4	6054914			1
4	6161961	1
4	6195272	1
4	6207709	1
4	6596819		1	1
4	6633066		1	1
4	6652865		1	1
4	6737103		1	1
4	6745984		1	1
4	6821749		1	1
4	7293983		1	1
4	7384713		1	1
4	7452366		1	1
4	7592222		1	1
4	8898979		1	1
4	9007447		1	1
4	9274814			1
4	9501109			1
4	10453726	1		1
4	10470393			1
4	10581691			1
4	10620495			1
4	10652208			1
4	10740680			1
4	10759183			1
4	10784267			1
4	10809091		1	1
4	10840658		1	1
4	10890074			1
4	10909134			1
4	10989973		1	1
4	11068452		1	1
4	11081585	1	1	1
4	11158333	1	1	1
4	11180033	1	1	1
4	11215188	1	1	1
4	11223155	1	1	1
4	11240771	1	1	1
4	11313215	1	1	1
4	11343498	1
4	11425319	1	1	1
4	11450437	1	1	1
4	11473305	1	1	1
4	11498072	1	1	1
4	11524254		1	1
4	11626152	1	1	1
4	11648518		1	1
4	11663373		1	1
4	11675352	1	1	1
4	11699071	1	1	1
4	11745623	1
4	11767596	1	1	1
4	11780331	1	1	1
4	11808021	1	1	1
4	11818923	1	1	1
4	11830707	1	1	1
4	11854115	1	1	1
4	11908832	1	1	1
4	11931782	1	1	1
4	11950928	1	1	1
4	11955386	1	1	1
4	11976171		1	1
4	12000731		1	1
4	12015557		1	1
4	12033500		1	1
4	12050746			1
4	12069797		1	1
4	12319200		1	1
4	12326550		1	1
4	12329269		1	1
4	12353011		1	1
4	12412183		1	1
4	12538156	1
4	12600089	1	1	1
4	12618608	1
4	12699274	1
4	12723342	1
4	12750712	1
4	12768924	1
4	12794780	1
4	12842029	1
4	12849145	1
4	12870302	1
4	12894650	1
4	12912923	1
4	12925952	1
4	12954417	1
4	13005900	1
4	13046403	1
4	13106628	1
4	13144203	1
4	13203922	1
4	13223229	1
4	13234755	1	1
4	13307806	1
4	13359441	1
4	13367976	1
4	13387671	1
4	13436182	1
4	13449222	1
4	13515405	1
4	13532561	1
4	13597728	1
4	13661343	1
4	13732031	1
4	13752218	1
4	13760638	1
4	13766635	1
4	13793309	1
4	13817139	1
4	13872899	1
4	13890329	1
4	13904769	1	1
4	13917289		1
4	13968247		1
4	14866061			1
4	15494502		1
4	15808324		1
4	15878826		1
4	15985948		1
4	16006781		1
4	16028424		1
4	16188176		1
4	16486634		1
4	16671909		1
4	16701817		1
4	17441263		1
4	31885717	1
4	31909463	1
4	31955589	1
4	32030368	1
4	32428446	1
4	32476626	1
4	32539510	1
4	32631317	1
4	33874690		1
4	34467348		1
4	59697295		1
4	59849332		1
4	88275027			1
4	88283081			1
4	92336741	1
4	99331757	1
4	104264049	1
4	104278733	1
4	104295397	1
4	104328258	1
4	104351673	1
4	104397592	1
4	104447407	1
4	104470208	1
4	104504424	1
4	104517306	1
4	104540697	1
4	104587809	1
4	109427336		1
4	110187182	1
4	110210917	1
4	110223698	1
4	110233282	1
4	110250026	1
4	110296912	1
4	110313400	1
4	110336701	1
4	110374481	1
4	110381245	1
4	110464609	1
4	110526699	1
4	110551402	1
4	110570838	1
4	110586450	1
4	110613026	1
4	110644647	1
4	110658527	1
4	110708421	1
4	110735390	1
4	110758451	1
4	110804175	1
4	110835524	1
4	110869245	1
4	110900220	1
4	110940029	1
4	110966484	1
4	110995943	1
4	111011159	1
4	111035352	1
4	111059664	1
4	111073334	1
4	111094490	1
4	111115339	1
4	111138573	1
4	111879798			1
4	112208693	1
4	112224079	1
4	112234890	1
4	112260009	1
4	112275502	1
4	112291783	1
4	112315026	1
4	112341197	1
4	112364668	1
4	112386275	1
4	112469651	1		1
4	112497789	1
4	112515667	1
4	112534903	1
4	112603631	1
4	112635430	1
4	112686245	1
4	112708191	1		1
4	112725268	1		1
4	112748521	1
4	112767290	1		1
4	112807256	1		1
4	112829249	1
4	112850117	1		1
4	112875311	1		1
4	112898953	1		1
4	112926467	1	1	1
4	112946687	1
4	112989132	1
4	113052359	1	1	1
4	113071236	1		1
4	113081040	1
4	113111219	1	1	1
4	113140062	1
4	113182166	1	1	1
4	113204046	1	1	1
4	113216137	1	1	1
4	113287247	1
4	113319446	1	1	1
4	113393914	1	1	1
4	113406927	1
4	113448687	1	1	1
4	113489135	1	1	1
4	113551978		1	1
4	113599640	1	1	1
4	113628908		1	1
4	113651842		1	1
4	113674857		1	1
4	113700994		1	1
4	113731891		1	1
4	113761618		1	1
4	113806032		1	1
4	113831382		1	1
4	113858914		1	1
4	113890832		1	1
4	113929482		1	1
4	113952915		1	1
4	114016613		1
4	114087749		1
4	114161418		1	1
4	114249832		1
4	114413933		1	1
4	114439688		1	1
4	114559626		1	1
4	114583324		1	1
4	114604138		1	1
4	114770647		1	1
4	114787517		1	1
4	114814756		1	1
4	114838796			1
4	114860269		1	1
4	114916818		1	1
4	114949993	1
4	114958154	1
4	114962379	1
4	115043875	1
4	115099234	1
4	115141812	1
4	115163943	1
4	115278226	1
4	115293370	1
4	115338717	1
4	115343140	1
4	115376202	1
4	115476269	1
4	115499600	1
4	115540895	1
4	115556814	1
4	115566696	1
4	115612553	1
4	115624081	1
4	116211918	1
4	116227832	1
4	116524732		1
4	116623631		1
4	116753753		1
4	118293269		1	1
4	119297199		1
4	119710075		1
4	119756297		1
4	120054346		1
4	120143391		1
4	122796750		1
4	123614943	1
4	123640417	1	1
4	123689279	1
4	123733425	1
4	123756546	1
4	123780201	1
4	123802125	1
4	123825220	1
4	123895116	1
4	123920076	1
4	124706568		1
4	125392998		1	1
4	125690120		1	1
4	126987143			1
4	129489564	1
4	129519089	1
4	129588116	1
4	129628892	1
4	129636519	1
4	129650429	1
4	129683668	1
4	129724481	1
4	129762092	1
4	129799754	1
5	4651643		1
5	4666506		1
5	4678805		1
5	4708127		1
5	4713576		1
5	5383332		1
5	6068020		1
5	10336264		1
5	10353714		1
5	10562806		1
5	10818228		1	1
5	10852290		1
5	12206263		1
5	13224150	1
5	13266811	1
5	13310594	1
5	13327963	1
5	13377211	1
5	13400850	1
5	13450808	1
5	13468401	1
5	13513190	1
5	13567208	1
5	13633289	1
5	13654097	1
5	13697150	1
5	13715388	1
5	13733050	1
5	13735216	1
5	13760527	1
5	13798075	1
5	14469290		1
5	46850803		1
5	58639449		1
5	58675134		1
5	58761440		1
5	59546041		1
5	64854718		1
5	65081513		1
5	67115108		1
5	80009588		1
5	86863996		1
5	89229245		1
5	89280621		1
5	89292963		1
5	89362545		1
5	89444875		1
5	90798769	1
5	90861480	1
5	90973850	1
5	90976403	1
5	91029755	1
5	91037004	1
5	91094064	1
5	91094234	1
5	91115914	1
5	91134580	1
5	91160093	1
5	91183690	1
5	91205586	1
5	91224764	1
5	91359294	1
5	103370477	1
5	103399392	1
5	103414879	1
6	6133043		1
6	9825634		1
6	10170619		1	1
6	12018358		1	1
6	12035067		1	1
6	12148640		1	1
6	12184857		1	1
6	12206858		1	1
6	12749590		1	1
6	12875990		1	1
6	13064150		1	1
6	13379417		1
6	13655737		1
6	13730039		1
6	13775491		1
6	13856714		1
6	13934466		1
6	14019766		1
6	14099593		1
6	14281794		1
6	14358338		1
6	14440522	1
6	14464516	1
6	14503805	1
6	14539308	1	1
6	14575124	1	1
6	14603792	1
6	14608090	1
6	14632232	1	1
6	14671646	1	1
6	14700157		1
6	14779723		1
6	14804159		1
6	19973006	1
6	20650131	1
6	20695503	1
6	20724134	1
6	20766043	1
6	20786853	1
6	20831316	1
6	20851274	1
6	20862272	1
6	20886479	1
6	20905171	1
6	20944864	1
6	21119859	1
6	21157031	1
6	21164268	1
6	21199843	1
6	21200047	1
6	21248477	1
6	21286230	1
6	21324123	1
6	21387294	1
6	21416406	1
6	21445556	1
6	21493885	1
6	25110585	1
6	25117314	1
6	25132941	1
6	25926347		1
6	28906324	1
6	28931222	1
6	28950815	1
6	28964755	1
6	29247656	1
6	29340241	1
6	29404738	1
6	45311732	1
6	45342655	1
6	45374792	1
6	45447973	1
6	45460146	1
6	63135016	1
6	63319787	1
6	63336711	1
6	63399677	1
6	63441565	1
6	63470629	1
6	63500258	1
6	63566418	1
6	63567557	1
6	63596920	1
6	63627526	1
6	63673824	1
6	63718540	1
6	64939880	1
6	65084562	1
6	65164411	1
6	65230892	1
6	65267505	1
6	65284657	1
6	65350175	1
6	65351808	1
6	65388863	1
6	65432163	1
6	65464862	1
6	65466320	1
6	65482913	1
6	65483240	1
6	65483397	1
6	65491229	1
6	65514681	1
6	65523948	1
6	65527502	1
6	65593979	1
6	65628375	1
6	65659955	1
6	74263104		1
6	74304612		1
6	81571496		1
6	88608056	1
6	88654714	1
6	88657607	1
6	88658011	1
6	142648203	1
6	142750306	1
6	142774889	1
6	142825834	1
6	145276403		1
6	145472161		1
6	145597758		1
6	145620952		1
6	145679021		1
6	153737953	1
6	153740906	1
6	153754973	1
6	153767092	1
6	153777353	1
6	153789144	1
6	153844059	1
6	153848968	1
6	153860889	1
6	153871823	1
6	153905462	1
6	153935959	1
6	154358969		1
6	155418725		1
7	1901293		1
7	5333985		1
7	5812005		1	1
7	5899078		1	1
7	6088419		1
7	8857898		1
7	11891543		1
7	12342523		1
7	12611458		1	1
7	14152430		1	1
7	14923648		1	1
7	16487426		1
7	23854105		1
7	23856693		1
7	23970744		1
7	25736612		1
7	26867773	1
7	26902445	1
7	27190538		1	1
7	27221785		1
7	27333265	1
7	27487944	1
7	27504926	1
7	30342161	1
7	45698913		1
7	45758204		1
7	49887262	1
7	49935045	1
7	49967741	1
7	92267329		1
7	104740751		1
7	106025579		1	1
7	106923304			1
7	107121033			1
7	107161893		1	1
7	107899897	1
7	107915362	1
7	107935045	1
7	107951062	1
7	107997784	1
7	108019039	1
7	108044539	1
7	108076913	1
7	108082625	1
7	108105220	1
7	108119131	1
7	109748775		1	1
7	110144052		1	1
7	110311951		1	1
7	110339748		1	1
7	110365212		1	1
7	111836845			1
7	111911271	1
7	111934995	1
7	111948429	1
7	111991773	1
7	112013868	1
7	112044352	1
7	112064478	1
7	112083644	1
7	112154366	1
7	112177162	1
7	112194866	1
7	112345558	1
7	112364405	1
7	113326066		1
7	113410786		1	1
7	113549860		1	1
7	113568204		1	1
7	114566028		1
7	114653104		1
7	114674294		1
7	115653097		1	1
7	116193231		1	1
7	116204637		1	1
7	116379097		1
7	116458411		1	1
7	116520494		1	1
7	118086738		1
7	118773385		1
7	119297526		1
7	119531301		1
7	119557069		1
7	119734569		1
7	119962850		1
7	120128804		1
7	120229737		1
7	120256802		1
7	120277511		1
7	120376060		1
7	120610621		1
8	5456610		1
8	5764560		1
8	6074585		1	1
8	6372963		1
8	6913947		1
8	8384491		1	1
8	8491372		1
8	8678711		1
8	8856984		1
8	10016711		1
8	10796231			1
8	10801373			1
8	11670457		1	1
8	12172005			1
8	12888246		1	1
8	13713034		1	1
8	14003411		1	1
8	14411200		1	1
8	16872993			1
8	18271949		1
8	18368058		1
8	18395926		1
8	18857379			1
8	18863902			1
8	20770188		1
8	22276902		1	1
8	25474861	1
8	120821998	1
8	120834247	1
8	122821833		1
8	122833599		1
8	122961052			1
8	124464677		1
8	127240854		1
8	129715618		1	1
8	129745799		1	1
8	129960916		1	1
8	129975835		1	1
8	131016420			1
8	131358218			1
8	131964031	1
8	132008266	1
8	132020189	1
8	132027110	1
8	132078212	1
8	132098659	1
8	132117240	1
8	132162762	1
8	132170537	1
8	132178063	1
8	132191363	1
8	132202566	1
8	132222121	1
8	132240836	1
8	132284841	1
8	132705623			1
8	132888081	1
8	132910457	1
8	132912674	1
8	132928780	1
8	132934202	1
8	132934777	1
8	132947616	1
8	133321913	1
8	133366895	1
8	133388201	1
8	133401910	1
8	133618213			1
8	133632968			1
8	133648103			1
8	134031954			1
8	134072688		1	1
8	134104203		1	1
9	10086055		1	1
9	10250586		1	1
9	10487261		1	1
9	10612258		1
9	10709100		1	1
9	10725380		1	1
9	12107228		1
9	12585308	1
9	12624847	1
9	12638423	1
9	12660336	1
9	12679595	1
9	13492371		1	1
9	13574260		1	1
9	13580920		1	1
9	13651836		1	1
9	13775191		1	1
9	13799608	1
9	13810476	1
9	13829481	1	1	1
9	13846118	1	1	1
9	13857010	1	1	1
9	13871291	1	1	1
9	13901703	1
9	13909559	1
9	13925619	1	1	1
9	13961806	1	1	1
9	13993343	1
9	14014071	1	1	1
9	14020893	1	1	1
9	14030988	1
9	14038350	1	1	1
9	14054916	1	1
9	14090682	1		1
9	14112261	1
9	14139624	1
9	14174146	1
9	14216259	1
9	14230665	1
9	14242515	1
9	14254212	1	1
9	14271133		1
9	14432536		1	1
9	14473467	1
9	14498830	1
9	14520594	1
9	14536105	1
9	14557067		1
9	14575658	1	1	1
9	14637050	1
9	14683681	1
9	14709210	1
9	14787613	1
9	14833295	1
9	14858239	1
9	14883249	1
9	14949049	1
9	14961625	1
9	14979983	1
9	15004868	1
9	15018530	1
9	15045388	1
9	15058663	1
9	15078112	1
9	15118005	1
9	15187296	1
9	15212560	1
9	15239735	1
9	15284866	1
9	15309872	1
9	15353177	1
9	15382160	1
9	15402653	1
9	15421343	1
9	15440652	1
9	15453937	1
9	15469348	1
9	16136900		1	1
9	16200363			1
9	16906876		1
9	17242147		1
9	17536989		1
9	17545921		1
9	17563073		1
9	17790402		1	1
9	17873831		1	1
9	17889578		1	1
9	18183012		1	1
9	19694989		1	1
9	20295007			1
9	20732988		1
9	21128058			1
9	21484778		1	1
9	22160510		1	1
9	24924384		1	1
9	24924453		1	1
9	40476673		1
9	40659917		1
9	40671679		1
9	41967054		1
9	42281094		1
9	42912786		1	1
9	42977109		1
9	59332289		1
9	59355797		1
9	59407731		1
9	90386168		1
9	90847362		1
9	105916750		1	1
9	105997671		1	1
9	106244970		1	1
9	106419596		1	1
9	106744399		1
9	116392231	1
9	116419920	1
9	116447342	1
9	116487198	1
9	116517190	1
9	116549976	1
9	116598573	1
9	116622522	1
9	116640066	1
9	123872448		1
9	124790147			1
9	124846793			1
9	124878777			1
9	124913515			1
9	125628612			1
9	125856547		1	1
9	125932129		1	1
9	125991056		1	1
9	126001858		1	1
9	126095307			1
9	126129113			1
9	126236346			1
9	126945973		1	1
9	126968369	1
9	126973412	1
9	127021794	1
9	127041857	1
9	127087697		1
9	127594422		1	1
9	127602029	1
9	127621714	1
9	127647102	1
9	127675019	1
9	127708474	1
9	127818669	1
9	127841426	1
9	127852320	1
9	127871583	1
9	127882956	1
9	127893364	1
9	127901087	1
9	127910337	1
9	127939523	1
9	128065163			1
9	128107921		1	1
9	128206060		1	1
9	128248732	1		1
9	128269844	1		1
9	128297270			1
9	128304754			1
9	128346581	1
9	128350903	1
9	128362353	1
9	128385541	1
9	128431815	1
9	128436513	1
9	128560865		1
9	128597573	1
9	128612826	1
9	128658915	1
9	128673870	1	1
9	128687277	1
9	128772045		1
9	128820625	1
9	128834840		1
9	128873544	1
9	128924988	1
9	128939112	1
9	129001141	1
9	129224486	1
9	129225630	1
9	129269289	1
9	129302401	1
9	129319323	1
9	129335988	1
9	129349802	1
9	129411495	1
9	129426148	1
9	129459506	1
9	129473346	1
9	129488707	1
9	129505007	1
9	129543053	1
9	129554539	1
9	129594265	1
9	129611369	1
9	129623212	1
9	129634587	1
9	129656649	1
9	129675437	1
9	129745315	1
9	129758442	1
9	133972770		1
9	134632095		1
9	134677679		1
10	1173421		1
10	1477594		1
10	2486424		1
10	2939107		1
10	3011386		1
10	6950011		1
10	12204694		1
10	12981844		1	1
10	13361494		1	1
10	13571206		1
10	13643253		1
10	13744650		1
10	13844040		1
10	13883930		1
10	14086320		1
10	14281986		1
10	14603796			1
10	14660902			1
10	14686195			1
10	14821329			1
10	20459942		1
10	21133439		1
10	41814580		1
10	42791769	1
10	42814053	1
10	42898531	1
10	42950762	1
10	42992424	1
10	43021676	1
10	43046879	1
10	43105103	1
10	43132438	1
10	43136642	1
10	43164351	1
10	43204095	1
10	43234403	1
10	43257306	1
10	43298783	1
10	43316559	1
10	43339081	1
10	43392589	1
10	43406772	1
10	43427518	1
10	43455371	1
10	43457311	1
10	43518340	1
10	43522042	1
10	43525791	1
10	43541325	1
10	43571941	1
10	43603091	1
10	43618625	1
10	43658883	1
10	43680385	1
10	43695022	1
10	43709248	1
10	43718423	1
10	43736818	1
10	43743099	1
10	43753309	1
10	43773528	1
10	43793444	1
10	43805496	1
10	43829913	1
10	43844088	1
10	43861542	1
10	43881460	1
10	43888150	1
10	43913127	1
10	43919876	1
10	43931794	1
10	43943091	1
10	43959631	1
10	43999595	1
10	44039931	1
10	44323672	1
10	44344763	1
10	44376354	1
10	44390478	1
10	44437342	1
10	44762294	1
10	44800487	1
10	44816412	1
10	44833617	1
10	45286359		1	1
10	45635066			1
10	45746237			1
10	46053010			1
10	46355390		1	1
10	46476233		1	1
10	46643939		1	1
10	47212377		1
10	47963773		1	1
10	51704058	1
10	51743667	1
10	51848532	1
10	51865427	1
10	51884135	1
10	51931418	1
10	52011246	1
10	52041643	1
10	52065916	1
10	52126120	1
10	52173891	1
10	52222007	1
10	52235558	1
10	52271827	1
10	52298743	1
10	52742118	1
10	53105697	1
10	53137619	1
10	53144906	1
10	53675235	1
10	53697286	1
10	53711692	1
10	53738869	1
10	53760429	1
10	55231224			1
10	55609903		1
10	56228746		1	1
10	57475586	1
10	57505462	1
10	57542484	1
10	57561661	1
10	57967490		1
10	58195169		1	1
10	58271556		1
10	58415935		1
10	59106264		1	1
10	59471769		1
10	59656315	1
10	59665035	1
10	59705757	1
10	59785550	1
10	59864648	1
10	60001020		1
10	60042140		1
10	61121277		1
10	61139023		1
10	61482845		1
10	61494397		1
10	64606283		1
10	64861709		1
11	2360597		1
11	2457037		1
11	2538185		1
11	10758245	1
11	10780681	1
11	10804618	1
11	10835035	1
11	10866493	1
11	10889329	1
11	12480450		1
11	14357170		1
11	14412753		1
11	23539215		1
11	23555145		1
11	23613734		1
11	23847640	1
11	23851881	1
11	23878351	1
11	23893468	1
11	23908112	1
11	23940544	1
11	23961158	1
11	23986814	1	1
11	23999474	1
11	24019123	1
11	24036158	1	1
11	24051701	1
11	24068363	1
11	24137589	1
11	24172395	1
11	24198834	1
11	24221060	1
11	24243860	1
11	24257821	1
11	24285410	1
11	24311981	1
11	24332442	1
11	24352265	1
11	24370298	1
11	24408433	1
11	24430804	1
11	24500038		1
11	24554203	1
11	24576684	1
11	24590805	1
11	24653087	1
11	24691636	1
11	24781270		1
11	25578102		1
11	25887962		1
11	46597815		1
11	46619751		1
11	46768538		1
11	47004421		1
11	51474595		1
11	51681447		1
11	51911193		1
11	52016277		1
11	52252544		1
11	52276151		1
11	52354280		1
11	60406743		1
11	60946368		1
11	61002195		1
11	61442298		1
11	63613526		1	1
11	63668462		1
11	64680456		1	1
11	64733751			1
11	64880076		1	1
11	64974334		1
11	65169959		1
11	65191189		1	1
11	65616972		1	1
11	67288141		1
11	67528764		1	1
11	70845874			1
11	76509212		1
11	76878730		1
11	77286792		1
11	77641338		1
11	77675895		1
12	1651145	1
12	1676762	1
12	1702151	1
12	1724920	1
12	1751370	1
12	1768875	1
12	1794101	1
12	1829468	1
12	1870423	1
12	1893069	1
12	1922451	1
12	2371834	1
12	2375789	1
12	2396286	1
12	2407424	1
12	2427326	1
12	2483352	1
12	2497540	1
12	2510309	1
12	2531698	1
12	7629663	1
12	7668938	1
12	7681743	1
12	7718201	1
12	7733404	1
12	8360339		1
12	8585987		1
12	8629011		1
12	8667714		1
12	10213299	1
12	10231010	1
12	10266122	1
12	10316683	1
12	10364225	1
12	10403758	1
12	10423308	1
12	10428090	1
12	10447580	1
12	10463808	1
12	10473041	1
12	10503614	1
12	10516639	1
12	10553917	1
12	10568232	1
12	10588906	1
12	10602927	1
12	10629583	1
12	10643842	1
12	10653932	1
12	10667305	1
12	10686572	1
12	10705914	1
12	10724318	1
12	10749779	1
12	10763831	1
12	10782840	1
12	10825896	1
12	10862797	1		1
12	10879502	1
12	10898322	1
12	10913484	1
12	10941949	1		1
12	12344252	1
12	12352049	1
12	13896766			1
12	15112895		1	1
12	15884766			1
12	16031073			1
12	16128700	1
12	16150382	1
12	16178983	1
12	16228582	1
12	16271774	1
12	16290215	1
12	16328073	1
12	16347465	1	1	1
12	16401456	1
12	16431592	1
12	16484131	1	1
12	16490370	1	1
12	16512317	1
12	16536280	1
12	16552712	1
12	16565106	1
12	16583692	1
12	16602425	1
12	16605802	1
12	16630379	1
12	16647300	1
12	16662476	1
12	16719810		1
12	16777199	1
12	16820425	1
12	16900641	1
12	16950392	1
12	16973698	1
12	16995969	1
12	17032402	1
12	17056703	1
12	17079449	1
12	17099529	1
12	17116574	1
12	17155813	1
12	17174779	1	1	1
12	17196251	1
12	17250204	1
12	17262982	1
12	17276348	1
12	17289226	1
12	17304190	1
12	17448465		1	1
12	17569348		1
12	18033035	1
12	18043065	1
12	18061396	1
12	18064350	1
12	18133485	1
12	18150127	1
12	18170705	1
12	18188577	1
12	18203102	1
12	18219387	1
12	18234313	1
12	18251036	1
12	18262951	1
12	18276290	1
12	18289660	1
12	21134166		1
12	21352352		1
12	25912338		1
12	25938819		1
12	26018442		1
12	26141524		1
12	36229993		1
12	42886779		1
12	43922793		1
12	44074639		1	1
12	44199482		1	1
12	44213728		1	1
12	44249825		1	1
12	44267888		1	1
12	44363255	1
12	44378566	1
12	44395412	1
12	44410339	1
12	44443257	1
12	44457198	1
12	44473321	1
12	44491254	1
12	44591553	1
12	44609048	1
12	44614054	1
12	44633025	1
12	44639640	1
12	44649614	1
12	44649805	1
12	44964495		1
12	45096256		1
12	45116485		1
12	45157887		1
12	45251730		1
12	45365103		1
12	45742880		1
12	45758525		1
12	45777651		1
12	45789800		1
12	50634047	1
12	50647763	1
12	50660105	1
12	50712041	1
12	50727249	1
12	50738439	1
12	50750340	1
12	50774381	1
12	50785018	1
12	50817385	1
12	50829819	1
12	50848868	1
12	50865865	1
12	50882062	1
12	50902357	1
12	50913656	1
12	50926495	1
12	50953963	1
12	50976969	1
12	51663767	1
12	51677508	1
12	51694113	1
12	51738182	1
12	51757248	1
12	51773096	1
12	51920855	1
12	51930934	1
12	52159767	1
12	53038625	1
12	53051228	1
12	53945418		1
12	53984114	1
12	53995960	1
12	54016485	1
12	55662118		1	1
12	55721930		1
12	56536142		1
13	2375394	1
13	3807784		1	1
13	4289332		1	1
13	4764179		1	1
13	5047886		1	1
13	5609184			1
13	5705990			1
13	5770711			1
13	5845498			1
13	5936636		1	1
13	6074700		1
13	6164280		1	1
13	6814787		1	1
13	9158302	1
13	9185245	1
13	9993926		1	1
13	10028600		1	1
13	10153862		1	1
13	10379202		1
13	10395061		1
13	10421288		1
13	10454929		1
13	11362350		1	1
13	12632031		1	1
13	13087935		1	1
13	13315045		1
13	13346860		1
13	16337284		1
13	25175362	1
13	25200986	1
13	25221089	1
13	25255477	1
13	25277390	1
13	25296621	1
13	25316853	1
13	25341214	1	1
13	25344464	1
13	25360591	1
13	25377400	1
13	25387659	1
13	25417178		1
13	25427151		1
13	25435480	1
13	25630147		1
13	25705506		1
13	25787244		1
13	25811975		1
13	25854596		1
13	25861930		1
13	25949305		1
13	25965553		1
13	26278534		1
13	26337315	1
13	26364422		1
13	26442689		1
13	26461031		1
13	26512547		1
13	26545409		1
13	27033101		1
13	27151296		1
[truncated: 779 more rows]
